# Supplementary material for: Associations of Cognitive Impairment with Putative Glymphatic-Related Imaging Indices and Cortical Atrophy in Cerebral Amyloid Angiopathy
Source: Biomedicines. 2026 May 28;14(6):1217. doi: 10.3390/biomedicines14061217 (PMC13296348; doi:10.3390/biomedicines14061217)
Supplement: Supplementary file 1 [file biomedicines-14-01217-s001.zip]

Archive with 4 entries (4 files):
- Supplementary materials S1.260421.pdf
- Supplementary materials S2.260522.pdf
- Supplementary materials S3.260522.pdf
- Supplementary materials S4.260323.pdf
